# Supplementary material for: Role of Adjuvant Chemotherapy in Resected Small Bowel Adenocarcinoma: An Exploratory Real-World Analysis of Survival Outcomes and Prognostic Factors
Source: J Clin Med. 2025 Oct 23;14(21):7513. doi: 10.3390/jcm14217513 (PMC12608280; doi:10.3390/jcm14217513)
Supplement: Supplementary file 1 [file jcm-14-07513-s001.zip]

Archive with 1 entries (1 files):
- jcm-3914033-supplementary.pdf
